# Supplementary material for: Multi-national perceptions on challenges, opportunities, and support structures for Dual Career migrations in European student-athletes
Source: PLoS One. 2021 Jun 25;16(6):e0253333. doi: 10.1371/journal.pone.0253333 (PMC8232533; doi:10.1371/journal.pone.0253333)
Supplement: S1 Data — (XLSX) [file pone.0253333.s002.xlsx]

## Sheet: data
Subject	CTY	cty	gender(1=male)	gender	age	study level	Q4_3	Q4c	Q4d	Q5	Q6	Q7	Q8	Q8cat	Q9	Q10	Q11	3cat_Q11	Q12	Q13	3cat_Q13	Q14	Q15	3cat_Q15	Q16	Q17	Q18	3cat_Q18	merged(Q4)	merged(Q4d)	Q11	Q19	Q20	Q19&20	Q21	Q22/23	Q24	Q25	Q26	3cat_Q26	Q27	Q28	3cat_Q28	Q29	Q30	3cat_Q30	Q31	Q32	3cat_Q32
1	1	Italy	2	female	21	1	Athletics	I	WS	22.5	Italy	Italy	4	No and I do not intent to				na			na			na				na	0	0										na			na			na			na
2	1	Italy	1	male	20	1	Athletics	I	WS	28	Italy	Italy	1	Yes	1			na	1	5	3			na				na	1	1	5	2	4		3	N	2			na			na			na			na
3	1	Italy	1	male	21	1	Water sports	I	WS	18	Italy	Italy	3	No but I would like to				na			na			na				na	0	0										na			na			na			na
4	1	Italy	1	male	31	1	Water sports	P	S	6	Italy	Italy	3	No but I would like to				na			na			na				na	0	0										na			na			na			na
5	1	Italy	1	male	27	2	Combat sports	I	WS	19	Italy	Italy	1	Yes	1			na	1	4	3			na				na	1	1	4	3	2		2	N	2			na			na			na			na
6	1	Italy	2	female	23	1	Combat sports	I	WS	15	Italy	Italy	3	No but I would like to				na			na			na				na	0	0										na			na			na			na
7	1	Italy	1	male	31	1	Ball sports	T	WS	17.5	Italy		1	Yes	1			na	1	5	3			na				na	1	1	5	3	1		2	N	2			na			na			na			na
8	1	Italy	1	male	22	2	Ball sports	T	WS	18	Italy	Italy	1	Yes	2			na			na			na				na	0	0		1	4		2		2			na			na			na			na
9	1	Italy	2	female	30	2	Shooting+Archery	I	WS	8	Italy	Italy	4	No and I do not intent to				na			na			na			2	1	0	0	2									na			na			na			na
10	1	Italy	2	female	26	1	Shooting+Archery	I	WS	9	Italy	Italy	3	No but I would like to				na			na			na				na	0	0										na			na			na			na
11	1	Italy	1	male	28	1	Shooting+Archery	I	WS	38	Italy	Italy	1	Yes	1			na	1	2	1			na	1	Family, work	5	3	2	1	3.5	3	4		2	N	2			na			na			na			na
12	1	Italy	2	female	26	1	Shooting+Archery	I	WS	46.5	Italy	Italy	1	Yes	2			na			na			na				na	0	0		1	5	1	3	N	2			na			na			na			na
13	1	Italy	2	female	24	2	Water sports	I	WS	24	Italy	Italy	4	No and I do not intent to				na			na			na				na	0	0										na			na			na			na
14	1	Italy	2	female	28	2	Others	I	WS	40	Italy	Italy	4	No and I do not intent to				na			na			na				na	0	0										na			na			na			na
15	1	Italy	2	female	20	1	Athletics	I	WS	23	Italy	Italy	1	Yes	2			na			na			na				na	0	0		1	4		3	N	1	1	3	2	2		na	1	3	2	2		na
16	1	Italy	2	female	25	1	Ball sports	T	WS	15	Italy	Italy	2	Not yet but it is planned	1			na	1	5	3			na				na	1	1	5	1	5	1	2	N	1	1	5	3	2		na	2		na	2		na
17	1	Italy	2	female	27	2	Athletics	I	WS	14	Italy	Italy	2	Not yet but it is planned	2			na			na			na				na	0	0		3	2		1	IN	2			na			na			na			na
18	1	Italy	1	male	28	1	Combat sports	I	WS	19	Italy	Italy	1	Yes	1			na	1	4	3			na	1	Sponsor	2	1	2	1	3	3	2		2		2			na			na			na			na
19	1	Italy	2	female	22	1	Combat sports	I	WS	17	Italy	Italy	2	Not yet but it is planned	2			na			na			na				na	0	0		1	5	1	1	N	2			na			na			na			na
20	1	Italy	2	female	22	1	Combat sports	I	WS	10	Italy	Italy	1	Yes	2			na			na			na				na	0	0		1	5	1	2	N	2			na			na			na			na
21	1	Italy	2	female	21	1	Ball sports	T	WS	12	Italy	Italy	3	No but I would like to				na			na			na				na	0	0										na			na			na			na
22	1	Italy	2	female	20	1	Athletics	I	WS	30	Italy	Italy	3	No but I would like to				na			na			na				na	0	0										na			na			na			na
23	1	Italy	2	female	20	1	Athletics	I	WS	10	Italy	Italy	4	No and I do not intent to				na			na			na				na	0	0										na			na			na			na
24	1	Italy	2	female	22	1	Ball sports	T	WS	8	Italy	Italy	3	No but I would like to				na			na			na				na	0	0										na			na			na			na
25	1	Italy	2	female	19	1	Water sports	I	WS	13	Italy	Italy	3	No but I would like to				na			na			na				na	0	0										na			na			na			na
26	1	Italy	1	male	23	1	Water sports	I	WS	20	Italy	Italy	3	No but I would like to				na			na			na				na	0	0										na			na			na			na
27	1	Italy	1	male	20	1	Athletics	I	WS	12	Italy	Italy	3	No but I would like to				na			na			na				na	0	0										na			na			na			na
28	1	Italy	2	female	21	1	Water sports	P	S	19	Italy	Italy	3	No but I would like to				na			na			na				na	0	0										na			na			na			na
29	1	Italy	2	female	20	1	Skiing	I	W	27.5	Italy	Italy	1	Yes	1			na	1	5	3			na	1	Sponsor	5	3	2	1	5	3	3		2		1	1	2	1	2		na	2		na	2		na
30	1	Italy	1	male	20	1	Ball sports	T	WS	15	Italy	Italy	1	Yes	1			na	1	3	2			na	1	Family	4	3	2	1	3.5	2	4		2	N	1	1	3	2	2		na	1	2	1	2		na
31	1	Italy	1	male	21	1	Ball sports	T	S	12	Italy	Italy	3	No but I would like to				na			na			na				na	0	0										na			na			na			na
32	1	Italy	1	male	21	1	Athletics	I	WS	17	Italy	Italy	3	No but I would like to				na			na			na				na	0	0										na			na			na			na
33	1	Italy	1	male	31	2	Ball sports	T	WS	28	Italy	Italy	1	Yes	2			na			na			na				na	0	0		3	1		1	N	2			na			na			na			na
34	1	Italy	2	female	24	2	Combat sports	I	WS	8	Italy		1	Yes	1	1	3	2			na			na				na	1	1	3	1	5	1	1	N	2			na			na			na			na
35	1	Italy	1	male	29	1	Ball sports	T	WS	27.5	Italy	Italy	1	Yes	2			na			na			na				na	0	0		1	4		2	N	2			na			na			na			na
36	1	Italy	1	male	25	2	Combat sports	I	WS	25	Italy	Italy	1	Yes	2			na			na			na				na	0	0		1	5	1	2	N	2			na			na			na			na
37	1	Italy	1	male	26	2	Ball sports	T	WS	25	Italy	Italy	1	Yes	1	1	4	3	1	5	3	1	5	3				na	3	1	4.66667	3	4		2		2			na			na			na			na
38	1	Italy	1	male	26	1	Ball sports	T	WS	20	Italy	Italy	1	Yes	1			na			na			na	1	Lotto		na	1	1		1	4		2	N	2			na			na			na			na
39	1	Italy	1	male	26	1	Ball sports	T	WS	20	Italy	Italy	1	Yes	1			na			na			na				na	0	0		3	4		2	N	2			na			na			na			na
40	1	Italy	2	female	21	1	Skiing	I	W		Italy	Italy	3	No but I would like to				na			na			na				na	0	0										na			na			na			na
41	1	Italy	2	female	25	2	Athletics	I	WS	8	Italy	ASD Luiss	1	Yes	1	1	5	3			na			na	1	LAZIODISU	5	3	2	1	5	1	3		1	IN	2			na			na			na			na
42	1	Italy	2	female	22	1	Ball sports	T	WS	8	Italy	Italy	3	No but I would like to				na			na			na				na	0	0										na			na			na			na
43	1	Italy	2	female	19	1	Water sports	I	WS	6	Italy	Italy	3	No but I would like to				na			na			na				na	0	0										na			na			na			na
44	1	Italy	1	male	20	1	Water sports	I	WS	5	Italy	Italy	1	Yes	2			na			na			na				na	0	0		1	5	1	1	N	2			na			na			na			na
45	1	Italy	2	female	23	2	Ball sports	T	WS	10	Italy		4	No and I do not intent to				na			na			na				na	0	0										na			na			na			na
46	1	Italy	2	female	20	1	Water sports	I	WS		Italy	Italy	3	No but I would like to				na			na			na				na	0	0										na			na			na			na
47	1	Italy	2	female	23	2	Ball sports	T	WS	6	Italy	Italy	3	No but I would like to				na			na			na				na	0	0										na			na			na			na
48	1	Italy	1	male	19	1	Water sports	P	S	5	Italy	Italy	3	No but I would like to				na			na			na				na	0	0										na			na			na			na
49	1	Italy	2	female	21	1	Ball sports	T	WS	6	Italy	Italy	3	No but I would like to				na			na			na				na	0	0										na			na			na			na
50	1	Italy	1	male	21	1	Water sports	P	S	25	Italy	Italy	3	No but I would like to				na			na			na				na	0	0										na			na			na			na
51	1	Italy	1	male	22	1	Ball sports	T	WS	12	Italy	Italy	1	Yes	1			na	1	5	3			na	1	Family	4	3	2	1	4.5	2	4		2		2			na			na			na			na
52	1	Italy	1	male	20	1	Ball sports	T	WS	6	Italy	Italy	3	No but I would like to				na			na			na				na	0	0										na			na			na			na
53	1	Italy	1	male	27	1	Ball sports	T	WS	14	Italy	Italy	1	Yes	2			na			na			na				na	0	0		2	5		2	N	1	1	2	1	2		na	2		na	2		na
54	1	Italy	1	male	22	1	Ball sports	T	WS	20	Italy	Italy	1	Yes	2			na			na			na				na	0	0		2	4		2	N	1	1	5	3	2		na	2		na	2		na
55	1	Italy	2	female	22	2	Skiing	I	W	17,5	Italy	Italy	1	Yes	2			na			na			na				na	0	0		1	5	1	3	IN	2			na			na			na			na
56	1	Italy	2	female	23	2	Ball sports	T	W	16	Italy	Italy	1	Yes	2			na			na			na				na	0	0		2	4		2	N	1	1	4	3	2		na	2		na	2		na
57	1	Italy	1	male	21	1	Ball sports	T	W	14	Italy	Italy	3	No but I would like to				na			na			na				na	0	0										na			na			na			na
58	1	Italy	1	male	21	1	Athletics	I	WS	23	Italy	Italy	1	Yes	1	1	2	1	1	4	3			na	1	Provincia autonoma di Trento	3	2	3	1	3	3	1		2	N	1	1	4	3	2		na	1	4	3	2		na
59	1	Italy	2	female	25	2	Skiing	I	W	36	Italy	Italy	4	No and I do not intent to				na			na			na				na	0	0										na			na			na			na
60	1	Italy	2	female	22	1	Athletics	I	WS	10	Italy	Italy	1	Yes	2			na			na			na				na	0	0		3	1		3	N	1	1	5	3	2		na	2		na	2		na
61	1	Italy	1	male	21	1	Ball sports	T	W	30	Italy/Austria/Slovenia (Alps Hockey League)	Italy	2	Not yet but it is planned	2			na			na			na				na	0	0		2	3		1	N	1	1	2	1	2		na	2		na	2		na
62	1	Italy	2	female	24	1	Combat sports	I	WS	12	Italy	Italy	2	Not yet but it is planned	2			na			na			na				na	0	0		3	1		1		2			na			na			na			na
63	1	Italy	1	male	23	1	Combat sports	I	WS	12	Italy	Italy	3	No but I would like to				na			na			na				na	0	0										na			na			na			na
64	1	Italy	1	male	23	1	Combat sports	I	WS	12	Italy	Italy	2	Not yet but it is planned	1	1	5	3	1	5	3	1		na	1	Family	5	3	4	1	5	1	1		2	N	2			na			na			na			na
65	2	Finnland	1	male	24	1	Ball sports	T	WS	8.5	Finland	Finland	2	Not yet but it is planned	1	1	5	3	1	5	3			na	1	Finnlines Oyj	5	3	3	1	5	1	3		3	IN	2			na			na			na			na
66	2	Finnland	1	male	26	3	Combat sports	I	WS	10	Finnish	Finnish	1	Yes	1			na	1	5	3			na				na	1	1	5	1	5	1	3		2			na			na			na			na
67	2	Finnland	2	female	25	1	Ball sports	T	WS	24	Finland	Finland	1	Yes	1			na	1	5	3	1	5	3	1	Family, Kymi foundation of 100 year anniversary	5	3	3	1	5	1	5	1	3		2			na			na			na			na
68	2	Finnland	2	female	24	2	Water sports	I	WS	18	Finland	Finland	1	Yes	1	1	5	3			na	1	4	3				na	2	1	4.5	1	5	1	3	IN	2			na			na			na			na
69	2	Finnland	1	male	23	2	Aesthetics	I	W	20	Finland	Finland	4	No and I do not intent to				na			na			na				na	0	0										na			na			na			na
70	2	Finnland	2	female	24	1	Ball sports	T	WS	21.5	Germany	Finland	4	No and I do not intent to				na			na			na				na	0	0										na			na			na			na
71	2	Finnland	2	female	22	2	Combat sports	I	WS	23	TU11	Finland	1	Yes	2			na			na			na				na	0	0							1	1	4	3	1	3	2	2		na	2		na
72	2	Finnland	2	female	27	2	Water sports	P	S	20	Finland	Finland	4	No and I do not intent to				na			na			na				na	0	0										na			na			na			na
73	2	Finnland	2	female	21	1	Ball sports	P	S	18	Finland	Finland	1	Yes	1			na	1	5	3	1	5	3	1		4	3	3	1	4.66667	1	5	1	2	N	2			na			na			na			na
74	2	Finnland	1	male	25	1	Others	I	W	18	Finland	Finland	1	Yes	2			na			na			na				na	0	0							1	1	4	3	1	3	2	1	2	1	1	5	3
75	2	Finnland	1	male	27	1	Athletics	I	WS	20	Finland	Finland	1	Yes	2			na			na			na				na	0	0							1	1	5	3	2		na	2		na	2		na
76	2	Finnland	2	female	25	2	Water sports	I	WS	20	Finland	TaTU Tampere ry	1	Yes	2			na			na			na				na	0	0							2			na			na			na			na
77	2	Finnland	1	male	21	1	Athletics	I	WS	15	Finland	Finland	1	Yes	2			na			na			na				na	0	0							2			na			na			na			na
78	2	Finnland	1	male	25	2	Athletics	I	WS	20	Finland	Finland	4	No and I do not intent to				na			na			na				na	0	0										na			na			na			na
79	2	Finnland	1	male	21	1	Athletics	I	WS	15	Finland	Finland	4	No and I do not intent to				na			na			na				na	0	0										na			na			na			na
80	2	Finnland	1	male	22	1	Athletics	I	WS	17.5	Finland	Finland	4	No and I do not intent to				na			na			na				na	0	0										na			na			na			na
81	2	Finnland	2	female	28	3	Athletics	I	WS	10	Finland	Finland	4	No and I do not intent to				na			na			na				na	0	0										na			na			na			na
82	2	Finnland	2	female	22	1	Athletics	I	WS	30	Finland	Finland	1	Yes	2			na			na			na				na	0	0							1	1	3	2	2		na	2		na	2		na
83	2	Finnland	2	female	29	2	Shooting+Archery	I	WS	17.5	Finland	Finland	1	Yes	2			na			na			na				na	0	0							1	1	3	2	2		na	1	4	3	2		na
84	2	Finnland	1	male	22	1	Water sports	P	S	20	Finland	Finland	4	No and I do not intent to				na			na			na				na	0	0										na			na			na			na
85	2	Finnland	1	male	25	1	Ball sports	T	WS	7.5	Finland		4	No and I do not intent to				na			na			na				na	0	0										na			na			na			na
86	2	Finnland	1	male	24	1	Ball sports	T	WS	8	Finland	Finland	4	No and I do not intent to				na			na			na				na	0	0										na			na			na			na
87	2	Finnland	1	male	25	2	Athletics	I	WS	17.5	Finland	Finland	1	Yes	2			na			na			na				na	0	0							1	1	5	3	1	5	3	2		na	1	4	3
88	2	Finnland	1	male	23	1	Athletics	I	WS		Finland	Finland	1	Yes	3			na			na			na				na	0	0							2			na			na			na			na
89	2	Finnland	2	female	20	1	Athletics	I	WS		Finland	Finland	4	No and I do not intent to				na			na			na				na	0	0										na			na			na			na
90	2	Finnland	1	male	27	1	Ball sports	T	WS		Finland	Finland	4	No and I do not intent to				na			na			na				na	0	0										na			na			na			na
91	2	Finnland	1	male	21	1	Ball sports	T	WS	7	Finland		4	No and I do not intent to				na			na			na				na	0	0										na			na			na			na
92	2	Finnland	1	male	28	1	Ball sports	T	WS	15	Finland	Finland	1	Yes	2			na			na			na				na	0	0							2			na			na			na			na
93	2	Finnland	1	male	20	1	Combat sports	I	WS		Finland		2	Not yet but it is planned	2			na			na			na				na	0	0							2			na			na			na			na
94	2	Finnland	1	male	28	1	Ball sports	T	WS	12	Finland		1	Yes	1			na	1	4	3			na	1	Parents	5	3	2	1	4.5	1	5	1	1	N	2			na			na			na			na
95	2	Finnland	2	female	23	1	Athletics	I	WS		Finland		4	No and I do not intent to				na			na			na				na	0	0										na			na			na			na
96	2	Finnland	2	female	26	1	Skiing	I	W	15	Finland	FSA	1	Yes	2			na			na			na				na	0	0							2			na			na			na			na
97	2	Finnland	1	male	24	1				6			4	No and I do not intent to				na			na			na				na	0	0										na			na			na			na
98	2	Finnland	2	female	24	1	Ball sports	T	WS	12	Finland		1	Yes	2			na			na			na				na	0	0							2			na			na			na			na
99	2	Finnland	1	male	25	2	Ball sports	T	WS	15	Finland	RoKi	1	Yes	1	1	5	3	1	5	3			na	1	Parents	5	3	3	1	5	2	4		3	IN	1	1	4	3	2		na	2		na	1	3	2
100	2	Finnland	1	male	24	1	Ball sports	T	W	15	Finland	Finland	1	Yes	2			na			na			na				na	0	0							2			na			na			na			na
101	2	Finnland	1	male	24	3	Ball sports	T	W	20	Finland	Finland	1	Yes	1			na			na			na				na	0	0		2	3		2	N	2			na			na			na			na
102	2	Finnland	1	male	26	2	Ball sports	T	W	24	Finland	Finland	1	Yes	2			na			na			na				na	0	0							2			na			na			na			na
103	2	Finnland	1	male	31	3	Ball sports	T	W	17.5	RoKi	Finland	1	Yes	1			na	1	2	1			na				na	1	1	2	1	5	1	2	N	2			na			na			na			na
104	2	Finnland	1	male	21	1	Ball sports	T	W	45	Roki	Finland	4	No and I do not intent to				na			na			na				na	0	0										na			na			na			na
105	2	Finnland	1	male	23	1	Ball sports	T	W	15	Mestis	Finland	1	Yes	1			na	1	4	3			na	1	Sponsor and Kela	5	3	2	1	4.5	2	5		3	N	1	1	5	3	2		na	2		na	2		na
106	2	Finnland	2	female	31	2	Ball sports	T	WS	20	Finland	Finland	4	No and I do not intent to				na			na			na				na	0	0										na			na			na			na
107	2	Finnland	1	male	19	1				22.5	Finland	Finland	4	No and I do not intent to				na			na			na				na	0	0										na			na			na			na
108	2	Finnland	1	male	22	1	Ball sports	T	W	18	Finland	Finland	3	No but I would like to				na			na			na				na	0	0										na			na			na			na
109	2	Finnland	2	female	18	1	Ball sports	T	WS	18	Finland	Woman Volley	1	Yes	2			na			na			na				na	0	0							1	1	4	3	1	4	3	1	4	3	1	4	3
110	2	Finnland	2	female	26	2	Ball sports	T	WS	19	Finland	Finland	1	Yes	1	1	5	3	1	5	3			na	1	Parents	5	3	3	1	5	2	5		3	N	1	1	4	3	1	3	2	2		na	2		na
111	2	Finnland	2	female	19	1	Ball sports	T	WS	17.5	Finland		1	Yes	2			na			na			na				na	0	0							2			na			na			na			na
112	2	Finnland	2	female	20	1	Athletics	I	WS	7	Ei ole	Ei ole	4	No and I do not intent to				na			na			na				na	0	0										na			na			na			na
113	3	Austria	1	male	25	1	Ball sports	T	WS	25	Austria		1	Yes	2			na			na			na				na	0	0		1	5	1	1	IN	1	2		na	2		na	1	4	3	2		na
114	3	Austria	1	male	23	2	Others	P	W	23	Germany	Germany	4	No and I do not intent to				na			na			na				na	0	0										na			na			na			na
115	3	Austria	2	female	24	2	Others	I	WS	25	Austria	Austria	4	No and I do not intent to				na			na			na				na	0	0										na			na			na			na
116	3	Austria	2	female	27		Skiing	I	W	30	Austria		1	Yes	2			na			na			na				na	0	0		1	5	1	3	N	1	1	5	3	2		na	1	5	3	2		na
117	3	Austria	2	female	26	1	Combat sports	I	WS	15	Austria	Austria	1	Yes	1			na	1	5	3			na	1	Family	5	3	2	1	5	1			3	N	1	2		na	1	4	3	1	4	3	2		na
118	3	Austria	2	female	18		Combat sports	I	WS	9	Austria	Austria	1	Yes				na			na			na				na	0	0		2	5		2					na			na			na			na
119	3	Austria	2	female	19		Combat sports	I	WS	11	Austria	Austria	1	Yes	2			na			na			na				na	0	0		1	5	1	2	N	1	2		na	1	2	1	1	3	2	2		na
120	3	Austria	2	female	20		Skiing	I	W	20	Austria	Austria	1	Yes	2			na			na			na				na	0	0		3	5		2		1	2		na	2		na	1	5	3	2		na
121	3	Austria	1	male	22	1	Ball sports	T	WS	14	Austria		4	No and I do not intent to				na			na			na				na	0	0										na			na			na			na
122	3	Austria	1	male	25	2	Athletics	I	WS	15	Austria	Austria	1	Yes	1	1	5	3			na			na	1	national stipendium	5	3	2	1	5	1	4		3	IN	1	1	3	2	2		na	1	3	2			na
123	3	Austria	2	female	27	2	Ball sports	T	WS	15	Austria	Austria	1	Yes	1			na	1	2	1			na	1	Family	4	3	2	1	3	1	5	1	3	N	2			na			na			na			na
124	3	Austria	2	female	19	1	Skiing	I	W	20	Austria	Austria	1	Yes	2			na			na			na				na	0	0		1	5	1	3	N	1	1	4	3			na	1	4	3	2		na
125	3	Austria	1	male	22		Skiing	I	W	25	Austria	Austria		#N/A				na			na			na				na	0	0										na			na			na			na
126	3	Austria	2	female	20	1	Skiing	I	W	25	Netherlands	Netherlands	1	Yes	2			na			na			na				na	0	0		1	5	1	3	IN	1	1	5	3	2		na	1	5	3	1	5	3
127	3	Austria	2	female	25	2	Skiing	I	W	30	Austria, worldwide	Austria	1	Yes	2			na			na			na				na	0	0		1	5	1	3	N	1	1	3	2	2		na	1	2	1	2		na
128	3	Austria	1	male	25	1	Water sports	I	WS	36	Austria	Austria		#N/A				na			na			na				na	0	0										na			na			na			na
129	3	Austria	2	female	20	1	Water sports	I	WS	18	Austria	Austria	3	No but I would like to				na			na			na				na	0	0					2	IN	1	2		na	2		na	1	4	3	2		na
130	3	Austria	1	male	24	2	Water sports	I	WS	30	Austria	Austria	4	No and I do not intent to				na			na			na				na	0	0										na			na			na			na
131	3	Austria	2	female	21	1	Shooting+Archery	I	WS	40	Austria	Austria	1	Yes	2			na			na			na				na	0	0		1	5	1	2	N	1	1	3	2	2		na	1	4	3	2		na
132	3	Austria	2	female	20	1	Skiing	I	W	30	Austria		2	Not yet but it is planned	2			na			na			na				na	0	0		2	5		3	N	1			na			na			na			na
133	3	Austria	2	female	29		Shooting+Archery	I	WS	10	Austria	Austria	1	Yes	2			na			na			na				na	0	0		1	5	1	1	N	1	2		na	2		na	1	5	3	2		na
134	3	Austria	2	female	23	2	Outdoor sports	I	WS	25	Austria	Austria	4	No and I do not intent to				na			na			na				na	0	0										na			na			na			na
135	3	Austria	1	male	21	1	Athletics	I	WS	25	Austria	Austria	1	Yes	2			na			na			na				na	0	0		1	5	1	3	N	1	2		na	2		na	1	3	2	2		na
136	3	Austria	1	male	20	1	Water sports	P	S	24	Austria	Austria	4	No and I do not intent to				na			na			na				na	0	0										na			na			na			na
137	3	Austria	1	male	23	1	Athletics	I	WS	15	Austria	Austria	1	Yes	1			na	1	3	2			na	1	sponsor, parents	4	3	2	1	3.5	1	5	1	3	N	1	1	4	3	1	3	2	1	5	3	2		na
138	3	Austria	2	female	22	1	Skiing	I	W	16	Austria	Austria	4	No and I do not intent to				na			na			na				na	0	0										na			na			na			na
139	3	Austria	2	female	19	1	Athletics	I	WS	10	Austria	Austria	4	No and I do not intent to				na			na			na				na	0	0										na			na			na			na
140	3	Austria	1	male	28	2	Others	P	W	20	Austria	Austria	1	Yes	1			na	1	4	3	1	4	3	1	sponsors; relatives	4	3	3	1	4	1	5	1	3	N	1	2		na	1	4	3	1	4	3	2		na
141	3	Austria	2	female	19	1	Skiing	I	W	20	Austria	Austria	1	Yes	1			na	1	2	1			na	1	parents, sponsors	4	3	2	1	3	2	4		3	N	1	1	4	3	1	2	1	1	4	3	2		na
142	3	Austria	2	female	26	1	Others	I	S	17	Austria	Austria	3	No but I would like to				na			na			na				na	0	0										na			na			na			na
143	3	Austria	1	male	23	2	Skiing	I	W	18	AUT und ITA	Austria	4	No and I do not intent to				na			na			na				na	0	0										na			na			na			na
144	3	Austria	2	female	20	1	Combat sports	I	WS	26	Austria	Austria	4	No and I do not intent to				na			na			na				na	0	0										na			na			na			na
145	3	Austria	2	female	19	1	Skiing	I	W	15	Austria	Austria	1	Yes	1			na			na			na	1	parents,sponsor	3	2	1	1	3	2	5		3	N	1	2		na	1	3	2	1	4	3	2		na
146	3	Austria	2	female	23	2	Skiing	I	W	60	Austria	Austria	1	Yes	1			na	1	3	2			na	1	parents	5	3	2	1	4	1			3	N	1	1	4	3	1	4	3	1	4	3	2		na
147	3	Austria	1	male	23	1	Combat sports	I	WS	25	Austria	Austria	1	Yes	1			na	1	2	1			na	1	parents	3	2	2	1	2.5	1	5	1	3	N	1	2		na	2		na	1	4	3	2		na
148	3	Austria	1	male	24	1	Skiing	I	W	40	Austria	Austria	1	Yes	1			na			na			na	1	sponsors	5	3	1	1	5	1	2		2	N	1	2		na	2		na	2		na	2		na
149	3	Austria	1	male	24	2	Ball sports	T	WS	12	Austria	Austria	4	No and I do not intent to				na			na			na				na	0	0										na			na			na			na
150	3	Austria	1	male	24	2	Combat sports	I	WS	20	Austria	Austria	1	Yes	1			na	1	2	1			na	1	parents	2	1	2	1	2	1	3		2	N	1	1	2	1	1	2	1	1	5	3	2		na
151	3	Austria	2	female	22	1	Athletics	I	WS	28	Austria	Austria	1	Yes	1			na	1	3	2			na	1	parents	5	3	2	1	4	1	5	1	3	N	1	2		na	1	4	3	1	3	2	2		na
152	3	Austria	1	male	24	2	Ball sports	T	WS	10	Austria, Liechtenstein	Liechtenstein	1	Yes	1			na			na			na	1	parents	3	2	1	1	3	1	5	1	1	N	2	2		na	2		na	2		na	2		na
153	3	Austria	1	male	25	1	Ball sports	I	WS	25	Austria	Austria	3	No but I would like to				na			na			na				na	0	0										na			na			na			na
154	3	Austria	2	female	22	1	Outdoor sports	I	S	25	Austria	Austria	1	Yes	1			na			na			na	1	parents (mainly), sponsors(little)	4	3	1	1	4	1	5	1	2	N	1	1	5	3	1	3	2	1	4	3	2		na
155	3	Austria	2	female	20	1	Shooting+Archery	I	WS	8	Austria	Austria	1	Yes	1	1	4	3	1	4	3			na	1	parents, "Sporthilfe" (Austrian support measure for sports)	5	3	3	1	4.33333	1	5	1	1	N	1	1	5	3	1	3	2	2		na	2		na
156	3	Austria	2	female	19	1	Aesthetics	I	W	20	Austria	Austria	3	No but I would like to				na			na			na				na	0	0										na			na			na			na
157	3	Austria	2	female	26	2	Skiing	I	W	40	Austria	Austria	1	Yes	1			na			na			na	1	sponsors, "Sporthilfe" (Austrian support measure for sports)	5	3	1	1	5	1	5	1	3	N	1	1	4	3	2		na	1	2	1	2		na
158	4	Germany	2	female	25	2	Ball sports	P	WS	8	Germany		4	No and I do not intent to				na			na			na				na	0	0										na			na			na			na
159	4	Germany	2	female	19		Ball sports	P	WS	12	Germany		1	Yes	1			na			na			na	1	Family, national stipendium	4	3	1	1	4	1	5	1	3	N	1	1	4	3	1	3	2	2		na	2		na
160	4	Germany	2	female	25		Water sports	P	S	14	Germany	Germany	1	Yes	2			na			na			na				na	0	0		2	3		1	IN	2			na			na			na			na
161	4	Germany	2	female	26	2	Water sports	P	S	8	Germany		4	No and I do not intent to				na			na			na				na	0	0										na			na			na			na
162	4	Germany	2	female	27	1	Ball sports	P	WS	10	Germany		4	No and I do not intent to				na			na			na				na	0	0										na			na			na			na
163	4	Germany	2	female	23	1	Water sports	P	S	12	Germany	Germany	1	Yes	2			na			na			na				na	0	0		1	5	1	1	N	2			na			na			na			na
164	4	Germany	2	female	27	1	Water sports	P	S	10	Germany	Germany	1	Yes	2			na			na			na				na	0	0		1	4		1	N	2			na			na			na			na
165	4	Germany	2	female	20	1	Water sports	P	S	30	Germany	Germany	2	Not yet but it is planned	2			na			na			na				na	0	0		2			3	N	1	2		na	1	4	3	1	3	2	2		na
166	4	Germany	2	female	21		Ball sports	T	WS	6	Germany		4	No and I do not intent to				na			na			na				na	0	0										na			na			na			na
167	4	Germany	2	female	18	1	Ball sports	T	WS	11	Germany	Germany		#N/A				na			na			na				na	0	0										na			na			na			na
168	4	Germany	2	female	26	3	Ball sports	T	WS	8	Germany		1	Yes	1			na			na			na				na	0	0		1	5	1	1	N	2			na			na			na			na
169	4	Germany	2	female	25	3	Water sports	P	S	10	EUG (European University Games)	Germany	1	Yes	2			na			na			na				na	0	0		1			3	N				na			na			na			na
170	4	Germany	2	female	25	3	Water sports	P	S	10	EUG (European University Games) in Portugal	Germany	1	Yes	2			na			na			na				na	0	0		1			3	IN	2			na			na			na			na
171	4	Germany	2	female	23	2	Water sports	P	S	6	Germany		4	No and I do not intent to				na			na			na				na	0	0										na			na			na			na
172	4	Germany	2	female	19	1	Ball sports	T	WS	14	Germany	Germany	1	Yes	1			na	1	3	2			na	1	Family	5	3	2	1	4	2	5		2	N	2			na			na			na			na
173	4	Germany	2	female	21		Athletics	I	WS	6	Germany		4	No and I do not intent to				na			na			na				na	0	0										na			na			na			na
174	4	Germany	2	female	21	1	Ball sports	T	WS	18	Germany	Turkey	2	Not yet but it is planned	2			na			na			na				na	0	0					3		2			na			na			na			na
175	4	Germany	2	female	22	1	Water sports	P	S	5	Germany	Germany	4	No and I do not intent to				na			na			na				na	0	0										na			na			na			na
176	4	Germany	2	female	21	1	Ball sports	T	WS	8	Germany			#N/A				na			na			na				na	0	0										na			na			na			na
177	4	Germany	2	female	47		Ball sports	T	WS				1	Yes				na			na			na				na	0	0										na			na			na			na
178	4	Germany	2	female	22	1	Ball sports	T	WS	10	Germany		1	Yes	2			na			na			na				na	0	0		1	5	1	2	N	2			na			na			na			na
179	4	Germany	1	male	24	2	Athletics	I	WS	7	Germany		1	Yes	1	1	5	3			na			na	1	national stipendium	5	3	2	1	5	1	5	1	1	N	2			na			na			na			na
180	4	Germany	2	female	27	3	Water sports	P	S	15	Germany	Germany	1	Yes	2			na			na			na				na	0	0		1			3	N	1	2		na	2		na	2		na	1	3	2
181	4	Germany	2	female	26	1	Water sports	I	S	4	Germany		4	No and I do not intent to				na			na			na				na	0	0										na			na			na			na
182	4	Germany	2	female	21	1	Ball sports	T	WS	10	Germany		4	No and I do not intent to				na			na			na				na	0	0										na			na			na			na
183	4	Germany	2	female	19	1	Others	I	WS	28	Germany	Germany	4	No and I do not intent to				na			na			na				na	0	0										na			na			na			na
184	4	Germany	1	male	19	1	Combat sports	I	WS	17	Germany	Germany	4	No and I do not intent to				na			na			na				na	0	0										na			na			na			na
185	4	Germany	2	female	21	1	Ball sports	T	WS	15	Germany		1	Yes	2			na			na			na				na	0	0		1								na			na			na			na
186	4	Germany	1	male	21	1	Water sports	P	S	15	Germany	Germany		#N/A				na			na			na				na	0	0										na			na			na			na
187	4	Germany	2	female	21	1	Ball sports	T	WS	20	Germany		1	Yes	2			na			na			na				na	0	0						N	1	2		na	2		na	1	4	3	2		na
188	4	Germany	1	male	20	1	Athletics	I	WS	35	Germany	Germany	3	No but I would like to				na			na			na				na	0	0										na			na			na			na
189	4	Germany	2	female	20	1	Athletics	I	WS	15	Germany	Germany	1	Yes	1	1	3	2			na			na	1	Family	4	3	2	1	3.5	1	1		3	N	1	1	4	3	2		na	2		na	2		na
190	4	Germany	1	male	21	1	Ball sports	T	WS	20	Germany		1	Yes	1	1	5	3	1	4	3	1	5	3	1	Family	5	3	4	1	4.75	1	5	1	1	N	1	1	5	3	2		na	2		na	1	4	3
191	4	Germany	2	female	21	1	Ball sports	T	WS	17	Germany	Germany	2	Not yet but it is planned	2			na			na			na				na	0	0		1	5	1	3	N	1	1	5	3	1	4	3	2		na	2		na
192	4	Germany	2	female	21	1	Ball sports	T	WS	20	Germany		4	No and I do not intent to				na			na			na				na	0	0										na			na			na			na
193	4	Germany	2	female	25	2	Water sports	I	WS	25	Germany	Liechtenstein	1	Yes	1	1		na	x		na	x		na	x			na	1	1										na			na			na			na
194	4	Germany	1	male	20	1	Combat sports	I	WS	18	Germany	Germany	4	No and I do not intent to				na			na			na				na	0	0										na			na			na			na
195	4	Germany	1	male	20	1	Outdoor sports	I	S	35	Germany	Germany	4	No and I do not intent to				na			na			na				na	0	0										na			na			na			na
196	4	Germany	2	female	25	2	Water sports	I	WS	25	Germany	Liechtenstein	1	Yes	1	1	4	3	1	5	3	1	5	3	1	sponsor	5	3	4	1	4.75	3	5		3	IN	1	1	4	3	1	2	1	2		na	2		na
197	4	Germany	2	female	22	1	Outdoor sports	I	S	23	Germany	Germany	1	Yes	2			na			na			na				na	0	0		1	1		3	N	1	1	5	3	2		na	2		na	1	5	3
198	4	Germany	1	male	26					15	Germany	Germany	1	Yes	2			na			na			na				na	0	0		2	4		3	N	1	1	5	3	1	5	3	1	5	3	2		na
199	4	Germany	2	female	21	1	Water sports	I	WS	30	Germany	Germany	1	Yes	2			na			na			na				na	0	0		2	5		3	N	1	1	5	3	1	4	3	2		na	2		na
200	4	Germany	2	female	18	1	Ball sports	T	WS	12	Germany		1	Yes	1	1	2	1	1	4	3	1	1	1	1	Family	4	3	4	1	2.75	1	5	1	3	N	1	1	5	3	1	2	1	2		na	2		na
201	4	Germany	2	female	22	1	Ball sports	T	WS	14	Germany	Germany	4	No and I do not intent to				na			na			na				na	0	0										na			na			na			na
202	4	Germany	2	female	22	1	Ball sports	T	WS	14	Germany	Germany	4	No and I do not intent to				na			na			na				na	0	0										na			na			na			na
203	4	Germany	2	female	22	1	Ball sports	T	WS	14	Germany	Germany	4	No and I do not intent to				na			na			na				na	0	0										na			na			na			na
204	5	Slovenia	2	female	24	1	Outdoor sports	I	WS	9	SPO ODSEK CELJE	Slovenia	3	No but I would like to				na			na			na				na	0	0										na			na			na			na
205	5	Slovenia	1	male	22	1	Ball sports	T	WS	8	Slovenia		4	No and I do not intent to				na			na			na				na	0	0										na			na			na			na
206	5	Slovenia	2	female	22	1	Water sports	I	WS	10	Slovenia	Swimming club Velenje	1	Yes	2			na			na			na				na	0	0		3	5		1	N	2			na			na			na			na
207	5	Slovenia	1	male	22	1	Ball sports	T	WS	15	Slovenia	Zagorje	1	Yes	1			na	1	3	2			na	1	club, family		na	2	1	3	1	4		3	N	2			na			na			na			na
208	5	Slovenia	1	male	22	1	Ball sports	T	WS	10	Slovenia	Rk Mokerc-Ig	1	Yes	1	x		na	x		na	x		na	x			na	0	0										na			na			na			na
209	5	Slovenia	2	female	21	1	Athletics	I	WS	10	Slovenia	olimpija	1	Yes	2			na			na			na				na	0	0		1	5	1	1	N	2			na			na			na			na
210	5	Slovenia	2	female	21	1	Water sports	I	WS	15	Slovenia	Slovenia	1	Yes	2			na			na			na				na	0	0		1	5	1	3	N	2			na			na			na			na
211	5	Slovenia	1	male	21	1	Ball sports	T	WS	9	Slovenia	NK Roltek Dob	4	No and I do not intent to				na			na			na				na	0	0										na			na			na			na
212	5	Slovenia	1	male	22	1	Ball sports	T	WS	10	Slovenia	Rk Mokerc-Ig	1	Yes	1			na	1	3	2			na	1	Family		na	2	1	3	1	5	1	1	N	2			na			na			na			na
213	5	Slovenia	2	female	24	1	Athletics	I	WS	20	Slovenia	Slovenia	3	No but I would like to				na			na			na				na	0	0										na			na			na			na
214	5	Slovenia	1	male	19	1	Shooting+Archery	I	WS	8	Slovenia	Slovenia	4	No and I do not intent to				na			na			na				na	0	0										na			na			na			na
215	5	Slovenia	2	female	21	1	Aesthetics	I	WS	24	Slovenia	Članice posameznice	4	No and I do not intent to				na			na			na				na	0	0										na			na			na			na
216	5	Slovenia	1	male	21	1	Skiing	I	W	20	Slovenia	B	4	No and I do not intent to				na			na			na				na	0	0										na			na			na			na
217	5	Slovenia	1	male	27	3	Athletics	I	WS	18	Slovenia	Slovenia	1	Yes	1			na	1	5	3			na	1	Family		na	2	1	5	1	4		1	N	2			na			na			na			na
218	5	Slovenia	1	male	21	1	Athletics	I	WS	17	Slovenia	Ad Mass	2	Not yet but it is planned	1			na	1	5	3			na				na	1	1	5	1	3		1	IN	2			na			na			na			na
219	5	Slovenia	2	female	25	2	Athletics	I	WS	12	Slovenia	AD MASS Ljubljana	1	Yes	1			na	1	2	1			na	1	Family		na	2	1	2	1	5	1	1	N	2			na			na			na			na
220	5	Slovenia	1	male	23	1		T		20	Slovenia	Slovenia	1	Yes	1			na	1	3	2			na	1	Family, sponsor		na	2	1	3	2	5		3	N	2			na			na			na			na
221	5	Slovenia	2	female	21	1	Athletics	I	WS	9	Slovenia	AK Krka	1	Yes	1			na			na			na	1	Family		na	1	1		1	5	1	1	N	2			na			na			na			na
222	5	Slovenia	2	female	20	1	Shooting+Archery	I	WS	10	Slovenia	Slovenian National Team	1	Yes	1			na	1	5	3			na				na	1	1	5	2	5		3	N	2			na			na			na			na
223	5	Slovenia	1	male	21	1	Skiing	I	W	20	Slovenia	Slovenia	4	No and I do not intent to				na			na			na				na	0	0										na			na			na			na
224	5	Slovenia	2	female	21	1	Shooting+Archery	I	WS	12	Slovenia	SD Grosuplje	4	No and I do not intent to				na			na			na				na	0	0										na			na			na			na
225	5	Slovenia	1	male	22	1	Skiing	I	W	40	ND Rateče Planica	Slovenia	1	Yes	1	x		na	x		na	x		na	x			na	0	0										na			na			na			na
226	5	Slovenia	1	male	25	2	Athletics	I	WS	12	Slovenia	Slovenia	3	No but I would like to				na			na			na				na	0	0										na			na			na			na
227	5	Slovenia	2	female	26	3	Others	I	WS	12	Slovenia	Slovenia	1	Yes	1	1	5	3	1	5	3	1	5	3	1	club		na	4	1	5	3	3		3	IN	2			na			na			na			na
228	5	Slovenia	1	male	23	1	Skiing	I	W	30	Slovenia	Slovenia	4	No and I do not intent to				na			na			na				na	0	0										na			na			na			na
229	5	Slovenia	2	female	39	3	Ball sports	T	WS	10	Slovenia	Russia	1	Yes	1			na	1	3	2			na				na	1	1	3	1	5	1	2	IN	2			na			na			na			na
230	5	Slovenia	1	male	21	1	Ball sports	T	WS	15	Krsko	Slovenia	1	Yes	1	x		na	x		na	x		na	x			na	0	0										na			na			na			na
231	5	Slovenia	2	female	32	2	Ball sports	T	WS	15	Slovenia	Slovenia	1	Yes	1	1	5	3	1	5	3			na	1	club		na	3	1	5	1	3		3	IN	1	1	5	3	2		na	2		na	2		na
232	5	Slovenia	2	female	33	2	Ball sports	T	WS	20	Slovenia	RK Krim	1	Yes	1			na	1	5	3			na	1	club		na	2	1	5	2	5		2	IN	2			na			na			na			na
233	5	Slovenia	1	male	25	2				5			1	Yes	2			na			na			na				na	0	0										na			na			na			na
234	5	Slovenia	1	male	42	2	Ball sports	T	WS	10	Slovenia	Slovenia	1	Yes	1	1	5	3	1	5	3			na				na	2	1	5	2	5		2	IN	2			na			na			na			na
235	5	Slovenia	2	female	34	2	Ball sports	T	WS	17	Slovenia	Krim	4	No and I do not intent to				na			na			na				na	0	0										na			na			na			na
236	5	Slovenia	2	female	20	3	Athletics	I	WS	15	AD Kronos	Slovenia	1	Yes	1			na	1	5	3			na	1	Family		na	2	1	5	1	4		1	N	2			na			na			na			na
237	5	Slovenia	2	female	22	1	Athletics	I	WS	6	Slovenia		4	No and I do not intent to				na			na			na				na	0	0										na			na			na			na
238	5	Slovenia	2	female	32	2	Ball sports	T	WS	12	Switzerland	none	1	Yes	1			na			na			na	1	Family		na	1	1		2	5			N	2			na			na			na			na
239	5	Slovenia	2	female	28	1	Ball sports	T	WS	20	Slovenia	ŽRK Mlinotest Ajdovščina	1	Yes	1			na	1	5	3			na				na	1	1	5	1	5	1	3	N	2			na			na			na			na
240	5	Slovenia	2	female	41	2	Athletics	I	WS	5	Slovenia	Slovenia	1	Yes	1	1	5	3			na			na	1	club		na	2	1	5	2	4		1	IN	2			na			na			na			na
241	5	Slovenia	1	male	22	2	Combat sports	I	WS	10	Slovenia	jk bezigrad	4	No and I do not intent to				na			na			na				na	0	0										na			na			na			na
242	5	Slovenia	2	female	21	1	Shooting+Archery	I	WS	12	Slovenia	SD Grosuplje	4	No and I do not intent to				na			na			na				na	0	0										na			na			na			na
243	5	Slovenia	2	female	24	3	Athletics	I	WS	23	Slovenia	AK Krka Novo mesto	1	Yes	1	x		na	x		na	x		na	x			na	0	0										na			na			na			na
244	5	Slovenia	2	female	20	1	Ball sports	T	WS	18	Slovenia	Rk Krim	3	No but I would like to				na			na			na				na	0	0										na			na			na			na
245	5	Slovenia	2	female	20	1	Ball sports	T	WS	25	rk krim	rk krim	2	Not yet but it is planned	1	x		na	x		na	x		na	x			na	0	0										na			na			na			na
[truncated: 37 more columns]

## Sheet: Sheet4
1	male
2	female

## Sheet: ref
	1	Yes
	2	Not yet but it is planned
	3	No but I would like to
	4	No and I do not intent to
